# Supplementary material for: Computational Approach Reveals Pronociceptive Potential of Cannabidiol in Osteoarthritis: Role of Transient Receptor Potential Channels
Source: Pharmaceuticals (Basel). 2021 Sep 24;14(10):964. doi: 10.3390/ph14100964 (PMC8541018; doi:10.3390/ph14100964)
Supplement: Supplementary file 1 [file pharmaceuticals-14-00964-s001.zip]

Archive with 1 entries (1 files):
- pharmaceuticals-1372832-supplementary.csv
