# Supplementary material for: Computational Approach Reveals Pronociceptive Potential of Cannabidiol in Osteoarthritis: Role of Transient Receptor Potential Channels
Source: Pharmaceuticals (Basel). 2021 Sep 24;14(10):964. doi: 10.3390/ph14100964 (PMC8541018; doi:10.3390/ph14100964)
Supplement: Supplementary file 1 [file pharmaceuticals-14-00964-s001.zip › pharmaceuticals-1372832-supplementary.csv]

Source	Interaction type	Target	gene	Target type	Target type specific	EC/IC50 [nM]	Functional Assay	Affinity Ki [nM]	Binding Assay	Author	Year	UniprotKB	UniProtKB_Hs	KEGG	ensembl	Target Species	Binding Model	Functional Model	PMID
CBD	inhibitor	17?-hydroxylase	CYP17A1	enzyme	steroid	NA	NA	NA	NA	Watanabe	2005	P11715	A0A1W2PQ28	K00512	ENSG00000148795	rat	NA	NA	15588936
CBD	stimulator	3-hydroxy-3-methylglutaryl-CoA reductase	HMGCR	enzyme	steroid	NA	NA	NA	NA	Cornicelli	1981	NA	C9JKX7	K00021	ENSG00000113161	NA	NA	NA	6287983
CBD	agonist	5HT1A	HTR1A	GPCR	Gi	16000	[35S]GTPgS	16000	[3H]8-OH-DPAT	Russo	2005	D6RA34	D6RA34	K04153	ENSG00000178394	human	CHO-h5HT1A	CHO	16258853
CBD	positive allosteric modulator	5HT1A	HTR1A	GPCR	Gi	100	[35S]GTPgS	NA	NA	Rock	2012	P19327	D6RA34	K04153	ENSG00000178394	rat	NA	rat brainstem membrane	21827451
CBD	agonist	5HT2A	HTR2A	GPCR	Gq	NA	NA	32000	[3H]KETANSERIN	Russo	2005	P14842	P28223	K04157	ENSCAFG00000028871	rat	NIH-3T3-r5HT2A	NA	16258853
CBD	negative allosteric modulator	5HT3A	HTR3A	ionotropic	Cationic	600	5HT-3A-mediated current	NA	[3H]GR65630	Yang	2010	A0A0B4J205	A0A0B4J205	K04819	ENSG00000166736	human	X. LAEVIS OOCYTE	X. LAEVIS OOCYTE	20160007
CBD	antagonist	5HT3A	HTR3A	ionotropic	Cationic	329	5HT-3A-mediated current	NA	NA	Xiong	2012	A0A0B4J205	A0A0B4J205	K04819	ENSG00000166736	human	NA	HEK293	21477640
CBD	inhibitor	AANAT	AANAT	enzyme	other	1000	radiometric assay	NA	NA	Koch	2006	Q64666	K7ERF6	K00669	ENSG00000129673	rat	NA	cell-free lysates	16805813
CBD	inhibitor	ABCC1	ABCC1	transporter	other	5500	ATPase activity	NA	NA	Holland	2008	A0A0A0MS99	A0A0A0MS99	K05665	ENSG00000103222	human	NA	Sf9	18619955
CBD	inhibitor	ABCC1	ABCC1	transporter	other	30900	[3H]-vincristine	NA	NA	Holland	2008	A0A0A0MS99	A0A0A0MS99	K05665	ENSG00000103222	human	NA	protein	18619955
CBD	inhibitor	ABCC1	ABCC1	transporter	other	128300	Fluo3	NA	NA	Holland	2008	A0A0A0MS99	A0A0A0MS99	K05665	ENSG00000103222	human	NA	2008/MRP1	18619955
CBD	inhibitor	ABCG2	ABCG2	transporter	other	3600	ATPase activity	NA	NA	Holland	2007	NA	F8S0F2	K05681	ENSG00000118777	NA	NA	Sf10	17906686
CBD	inhibitor	ACAT	ACAT1	enzyme	steroid	NA	NA	NA	NA	Cornicelli	1981	A0A5F9ZHD4	A0A5F9ZHD4	K00626	ENSG00000075239	human	NA	fibroblast	6287983
CBD	inhibitor	AMT	NA	transporter	other	22000	[14C]?AEA uptake	NA	NA	Bisogno	2001	NA	NA	NA	NA	human	NA	RBL-2H3	11606325
CBD	inhibitor	AMT	NA	transporter	other	2530	[14C]?AEA uptake	NA	NA	De Petrocellis	2011	NA	NA	NA	NA	rat	NA	RBL-2H3	21175579
CBD	inhibitor	Cav3.1	CACNA1G	ion channel	Cationic	820	patch-clamp	NA	NA	Ross	2008	A0A0B4J1X2	A0A0B4J1X2	K04854	ENSG00000006283	human	NA	HEK293	18390906
CBD	inhibitor	Cav3.2	CACNA1H	ion channel	Cationic	780	patch-clamp	NA	NA	Ross	2008	A0A1W2PQ19	A0A1W2PQ19	K04855	ENSG00000196557	human	NA	HEK293	18390906
CBD	inhibitor	Cav3.3	CACNA1I	ion channel	Cationic	3700	patch-clamp	NA	NA	Ross	2008	Q9P0X4	Q9P0X4	K04856	ENSG00000100346	human	NA	HEK293	18390906
CBD	NA	CB1	CNR1	GPCR	Gi	NA	NA	4350	[3H]CP55940	Showalter	1996	F8W187	F8W187	K04277	ENSG00000118432	human	CHO-hCB1	CHO	8819477
CBD	inverse agonist	CB1	CNR1	GPCR	Gi	NA	R-(+)-WIN55212-inhibition	4900	[3H]CP55940	Thomas	2004	F8W187	F8W187	K04277	ENSG00000118432	human	CHO-hCB1	CHO	15033394
CBD	negative allosteric modulator	CB1	CNR1	GPCR	Gi	NA	cAMP-luciferase	3300	[3H]CP55940	Tham	2018	F8W187	F8W187	K04277	ENSG00000118432	human	HEK293A-hCB1	HEK293	29981240
CBD	NA	CB2	CNR2	GPCR	Gi	NA	NA	2860	[3H]CP55940	Showalter	1996	P34972	P34972	K04278	ENSG00000188822	human	CHO-hCB2	CHO	8819477
CBD	inverse agonist		CNR2	GPCR	Gi	503	[35S]GTPgS	4200	[3H]CP55940	Thomas	2007	P34972	P34972	K04278	ENSG00000188822	human	CHO-hCB2	CHO	17245363
CBD	partial agonist	CB2	CNR2	GPCR	Gi	NA	cAMP-luciferase	34	[3H]CP55940	Tham	2018	P34972	P34972	K04278	ENSG00000188822	human	HEK293A-hCB2	HEK293	29981240
CBD	negative allosteric modulator	CB2	CNR2	GPCR	Gi	3
CBD	inhibitor	complex I	NA	enzyme	mitochondrial	8200	respirometry	NA	NA	Fi?ar�	2014	NA	NA	NA	NA	pig	NA	mitochondrial fraction	25195527
CBD	inhibitor	complex II	NA	enzyme	mitochondrial	19100	respirometry	NA	NA	Fi?ar�	2014	NA	NA	NA	NA	pig	NA	mitochondrial fraction	25195527
CBD	inhibitor	complex IV	NA	enzyme	mitochondrial	18800	respirometry	NA	NA	Fi?ar�	2014	NA	NA	NA	NA	pig	NA	mitochondrial fraction	25195527
CBD	stimulator	COX1	PTGS1	enzyme	fatty acid	10000	Activity Assay	NA	NA	Wheal	2014	P05979	A0A087X296	K00509	ENSG00000095303	ovine	NA	protein	25212218
CBD	stimulator	COX2	PTGS2	enzyme	fatty acid	10000	Activity Assay	NA	NA	Wheal	2014	P35354	P35354	K11987	ENSG00000073756	human	NA	protein	25212218
CBD	inhibitor	CYP1A1	CYP1A1	enzyme	xenobiotic	77	EROD	155	EROD	Yamaori	2010	A4F3V8	A4F3V8	K07408	ENSG00000140465	human	protein	protein	20117100
CBD	inhibitor	CYP1A2	CYP1A2	enzyme	xenobiotic	1460	EROD	2690	EROD	Yamaori	2010	P05177	P05177	K07409	ENSG00000140505	human	protein	protein	20117100
CBD	inhibitor	CYP1B1	CYP1B1	enzyme	xenobiotic	4720	EROD	3630	EROD	Yamaori	2010	A0A087WUQ7	A0A087WUQ7	K07410	ENSG00000138061	human	protein	protein	20117100
CBD	inhibitor	CYP2C19	CYP2C19	enzyme	xenobiotic	2510	S-mephenytoin	793	S-mephenytoin	Jiang	2013	A0A087X125	A0A087X125	K17721	ENSG00000165841	human	protein	protein	23318708
CBD	inhibitor	CYP2C9	CYP2C9	enzyme	xenobiotic	2700	Diclofenac	954	S-Warfarin	Yamaori	2012	A0A2R8YF67	A0A2R8YF67	K17719	ENSG00000138109	human	protein	protein	22166891
CBD	inhibitor	CYP3A4	CYP3A4	enzyme	xenobiotic	1000	diltiazem N-demethylase	11700	diltiazem N-demethylase	Yamaori	2011	A0A494C0W7	A0A494C0W7	K17689	ENSG00000160868	human	protein	protein	21356216
CBD	inhibitor	CYP3A5	CYP3A5	enzyme	xenobiotic	195	diltiazem N-demethylase	1650	diltiazem N-demethylase	Yamaori	2011	P20815	P20815	K17690	ENSG00000106258	human	protein	protein	21356216
CBD	inhibitor	CYP3A7	CYP3A7	enzyme	xenobiotic	12300	diltiazem N-demethylase	24700	diltiazem N-demethylase	Yamaori	2011	A0A087WV96	A0A087WV96	K17691	ENSG00000160870	human	protein	protein	21356216
CBD	partial agonist	D2high	DRD2	GPCR	Gi	66	[3H]domperidone	11	[3H]domperidone	Seeman	2016	P61169	A0A1Y8EK52	K04145	ENSG00000149295	rat	rat striatal membrane	rat striatal membrane	27754480
CBD	partial agonist	D2low	DRD2	GPCR	Gi	2800	[3H]domperidone	2800	[3H]domperidone	Seeman	2016	P61169	A0A1Y8EK52	K04145	ENSG00000149295	rat	rat striatal membrane	rat striatal membrane	27754480
CBD	antagonist	DOR	OPRD1	GPCR	Gi	NA	NA	10000	[3H]NTI	Kathmann	2006	P33533	D2CGC9	K04213	ENSG00000116329	rat	rat brain cortex membrane	NA	16489449
CBD	inhibitor	ENT	SLC29A4	transporter	other	124	[3H]adenosine	237	[3H]NBMPR	Carrier	2006	Q8R139	Q7RTT9	K03323	ENSG00000226401	mouse	EOC-20	EOC-20	16672367
CBD	inhibitor	FAAH	FAAH	enzyme	fatty acid	27500	[14C]?AEA hydrolisis	NA	NA	Bisogno	2001	A0A087WYA0	A0A087WYA0	K15528	ENSG00000117480	human	NA	N18TG2	11606325
CBD	inhibitor	FAAH	FAAH	enzyme	fatty acid	1520	[14C]?AEA hydrolisis	NA	NA	De Petrocellis	2011	P97612	A0A087WYA0	K15528	ENSG00000117480	rat	NA	rat brain membrane	21175579
CBD	inhibitor	FABP1	FABP1	transporter	fatty acid	NA	NA	167	NBD-AEA fluorescence	Huang	2016	P12710	A8MW49	K08750	ENSG00000163586	mouse	protein	NA	27552286
CBD	inhibitor	FABP3	FABP3	transporter	fatty acid	NA	NA	1690	fluorescent NBD-stearate	Elmes	2015	P05413	P05413	K08752	ENSG00000121769	human	protein	NA	25666611
CBD	inhibitor	FABP5	FABP5	transporter	fatty acid	NA	NA	1880	fluorescent NBD-stearate	Elmes	2015	I6L8B7	I6L8B7	K08754	ENSG00000164687	human	protein	NA	25666611
CBD	inhibitor	FABP7	FABP7	transporter	fatty acid	NA	NA	1520	fluorescent NBD-stearate	Elmes	2015	O15540	O15540	K08756	ENSG00000164434	human	protein	NA	25666611
CBD	positive allosteric modulator	GABAA?1?2	GABRA1	ionotropic	Anionic	3700	voltage-clamp	NA	NA	Bakas	2017	A0A0U1RQJ3	A0A0U1RQJ3	NA	ENSG00000022355	human	NA	X. LAEVIS OOCYTE	28249817
CBD	positive allosteric modulator	GABAA?1?2?2L	GABRB2	ionotropic	Anionic	6500	voltage-clamp	NA	NA	Bakas	2017	B7Z279	B7Z279	NA	ENSG00000145864	human	NA	X. LAEVIS OOCYTE	28249817
CBD	positive allosteric modulator	GABAA?2?1?2L	GABRB1	ionotropic	Anionic	17400	voltage-clamp	NA	NA	Bakas	2017	D6REM0	D6REM0	NA	ENSG00000163288	human	NA	X. LAEVIS OOCYTE	28249817
CBD	positive allosteric modulator	GABAA?2?2	GABRA2	ionotropic	Anionic	2000	voltage-clamp	NA	NA	Bakas	2017	A0A0A0MTM5	A0A0A0MTM5	NA	ENSG00000151834	human	NA	X. LAEVIS OOCYTE	28249817
CBD	positive allosteric modulator	GABAA?2?2(v436T)?2L	GABRG2	ionotropic	Anionic	13330	voltage-clamp	NA	NA	Bakas	2017	A0A1W2PP56	A0A1W2PP56	NA	ENSG00000113327	human	NA	X. LAEVIS OOCYTE	28249817
CBD	positive allosteric modulator	GABAA?2?2?2L	GABRG2	ionotropic	Anionic	16100	voltage-clamp	NA	NA	Bakas	2017	A0A1W2PP56	A0A1W2PP56	NA	ENSG00000113327	human	NA	X. LAEVIS OOCYTE	28249817
CBD	positive allosteric modulator	GABAA?2?3?2L	GABRB3	ionotropic	Anionic	4400	voltage-clamp	NA	NA	Bakas	2017	A0A1B0GU30	A0A1B0GU30	NA	ENSG00000166206	human	NA	X. LAEVIS OOCYTE	28249817
CBD	positive allosteric modulator	GABAA?3?2?2L	GABRA3	ionotropic	Anionic	10000	voltage-clamp	NA	NA	Bakas	2017	P34903	P34903	NA	ENSG00000011677	human	NA	X. LAEVIS OOCYTE	28249817
CBD	positive allosteric modulator	GABAA?4?2?2L	GABRD	ionotropic	Anionic	23100	voltage-clamp	NA	NA	Bakas	2017	A0A1W2PP88	A0A1W2PP88	NA	ENSG00000187730	human	NA	X. LAEVIS OOCYTE	28249817
CBD	positive allosteric modulator	GABAA?4?2?	GABRA4	ionotropic	Anionic	900	voltage-clamp	NA	NA	Bakas	2017	D6R924	D6R924	NA	ENSG00000109158	human	NA	X. LAEVIS OOCYTE	28249817
CBD	positive allosteric modulator	GABAA?5?2?2L	GABRA5	ionotropic	Anionic	1400	voltage-clamp	NA	NA	Bakas	2017	G3V296	G3V296	NA	ENSG00000186297	human	NA	X. LAEVIS OOCYTE	28249817
CBD	positive allosteric modulator	GABAA?6?2?2L	GABRA6	ionotropic	Anionic	8200	voltage-clamp	NA	NA	Bakas	2017	E7EV53	E7EV53	NA	ENSG00000145863	human	NA	X. LAEVIS OOCYTE	28249817
CBD	agonist	Gly?1	GLRB	ionotropic	Anionic	144300	patch-clamp	NA	NA	Ahrens	2009	NA	D6R9Y9	K05196	ENSG00000109738	NA	NA	HEK293	19204413
CBD	positive allosteric modulator	Gly?1	GLRB	ionotropic	Anionic	18100	patch-clamp	NA	NA	Ahrens	2009	NA	D6R9Y9	K05196	ENSG00000109738	NA	NA	HEK293	19204413
CBD	agonist	Gly?1?	GLRA1	ionotropic	Anionic	132400	patch-clamp	NA	NA	Ahrens	2009	NA	E5RJ70	K05193	ENSG00000145888	NA	NA	HEK293	19204413
CBD	positive allosteric modulator	Gly?1?	GLRA1	ionotropic	Anionic	12300	patch-clamp	NA	NA	Ahrens	2009	NA	E5RJ70	K05193	ENSG00000145888	NA	NA	HEK293	19204413
CBD	inverse agonist	GPR12	GPR12	GPCR	Gs/i	10000	HTRF cAMP	NA	NA	Brown	2017	P47775	P47775	K04315	ENSG00000132975	human	NA	HEK293	28888984
CBD	inverse agonist	GPR3	GPR3	GPCR	Gs/i	1220	?-arrestin2 Pathhunter	NA	NA	Laun	2017	P46089	P46089	K04311	ENSG00000181773	human	NA	CHO	28571738
CBD	antagonist	GPR55	GPR55	GPCR	Gq	445	[35S]GTPgS	NA	NA	Ryberg	2007	C9J1P7	C9J1P7	K08413	ENSG00000135898	human	NA	HEK293	17876302
CBD	inverse agonist	GPR6	GPR6	GPCR	Gs/i	180	?-arrestin2 Pathhunter	NA	NA	Laun	2017	P46095	P46095	K04313	ENSG00000146360	human	NA	CHO	28571738
CBD	inhibitor	IDO	IDO1	enzyme	other	8900	HPLC	NA	NA	Jenny	2009	A0A140T9Z2	A0A140T9Z2	K00463	ENSG00000131203	human	NA	PBMC	19167098
CBD	inhibitor	LOX15	ALOX15	enzyme	fatty acid	2560	Activity Assay	NA	NA	Takeda	2009	NA	P16050	K00460	ENSG00000161905	NA	NA	protein	19406952
CBD	inhibitor	LOX5	ALOX5	enzyme	fatty acid	73730	Activity Assay	NA	NA	Takeda	2009	NA	A0A087X109	K00461	ENSG00000012779	NA	NA	protein	19406952
CBD	inhibitor	Mg2+-ATPase	NA	transporter	other	3000	ATPase activity	NA	NA	Gilbert	1977	NA	NA	NA	NA	rat	NA	synaptosomal fraction	139957
CBD	antagonist	MOR	OPRM1	GPCR	Gi	NA	NA	7000	[3H]DHM	Vaysse	1987	P33535	E7EW71	K04215	ENSG00000112038	rat	rat brain cortex membrane	NA	3033219
CBD	antagonist	MOR	OPRM1	GPCR	Gi	NA	NA	10000	[3H]DAMGO	Kathmann	2006	P33535	E7EW71	K04215	ENSG00000112038	rat	rat brain cortex membrane	NA	16489449
CBD	inhibitor	NADPH-quinone reductase	NA	enzyme	other	NA	NA	NA	NA	Usami	2008	NA	NA	NA	NA	mouse	NA	NA	18929579
CBD	inhibitor	Nav1.1-1.7	NA	ion channel	Cationic	2895	voltage-clamp	NA	NA	Ghovanloo	2018	NA	NA	NA	NA	human	NA	HEK293	30219789
CBD	agonist	NRF2	NFE2L2	transcription factor	bZIP	NA	NA	NA	NA	Juknat	2013	Q60795	C9J0Y1	K05638	ENSG00000116044	mouse	NA	BV-2	23637839
CBD	inhibitor	p-glycoprotein	ABCB1	transporter	other	8440	flow cytometry	NA	NA	Zhu	2006	E7EWT8	E7EWT8	K05658	ENSG00000085563	human	NA	LC-PK1/MDR1	16439618
CBD	inhibitor	PLA2	PLA2G4C	enzyme	fatty acid	6400	spectroscopy	NA	NA	Evans	1987	P15445	Q9UP65	K16342	ENSG00000269420	naja naja	NA	protein	3803591
CBD	full agonist	PPAR?	PPARG	nuclear receptor	RXR	20100	NA	NA	PolarScreen PPAR Competitor Assay kit	Granja	2012	NA	A0A494C012	K08530	ENSG00000132170	NA	HEK293	NA	22971837
CBD	full agonist	PPAR?	PPARG	nuclear receptor	RXR	100	PPAR-luciferase	NA	NA	Hegde	2015	NA	A0A494C012	K08530	ENSG00000132170	NA	NA	P815	25917103
CBD	inhibitor	testosterone 16?-hydroxylase	NA	enzyme	steroid	NA	NA	NA	NA	Watanabe	2005	NA	NA	NA	NA	rat	NA	NA	15588936
CBD	inhibitor	testosterone 6?-hydroxylase	NA	enzyme	steroid	NA	NA	NA	NA	Watanabe	2005	NA	NA	NA	NA	rat	NA	NA	15588936
CBD	full agonist	TRPA1	TRPA1	ionotropic	Cationic	81400	[Ca2+]i	NA	NA	Qin	2008	Q6RI86	H0YAW0	K04984	ENSG00000104321	rat	NA	HEK293	18550765
CBD	full agonist	TRPA1	TRPA1	ionotropic	Cationic	96	[Ca2+]i	NA	NA	De Petrocellis	2008	Q6RI86	H0YAW0	K04984	ENSG00000104321	rat	NA	HEK293	18354058
CBD	full agonist	TRPA1	TRPA1	ionotropic	Cationic	110	[Ca2+]i	NA	NA	De Petrocellis	2011	Q6RI86	H0YAW0	K04984	ENSG00000104321	rat	NA	HEK293	21175579
CBD	antagonist	TRPM8	TRPM8	ionotropic	Cationic	80	[Ca2+]i	NA	NA	De Petrocellis	2008	Q8R455	A0A0A0MSV2	K04983	ENSG00000144481	rat	NA	HEK293	18354058
CBD	antagonist	TRPM8	TRPM8	ionotropic	Cationic	60	[Ca2+]i	NA	NA	De Petrocellis	2011	Q8R455	A0A0A0MSV2	K04983	ENSG00000144481	rat	NA	HEK293	21175579
CBD	full agonist	TRPV1	TRPV1	ionotropic	Cationic	3
CBD	full agonist	TRPV1	TRPV1	ionotropic	Cationic	1000	[Ca2+]i	NA	NA	De Petrocellis	2011	A0A3B3ISI9	A0A3B3ISI9	K05222	ENSG00000196689	human	NA	HEK293	21175579
CBD	full agonist	TRPV2	TRPV2	ionotropic	Cationic	31700	[Ca2+]i	NA	NA	Qin	2008	H7BZK2	H7BZK2	K04971	ENSG00000187688	human	NA	HEK293	18550765
CBD	full agonist	TRPV2	TRPV2	ionotropic	Cationic	3700	[Ca2+]i	NA	NA	Qin	2008	Q9WUD2	H7BZK2	K04971	ENSG00000187688	rat	NA	HEK293	18550765
CBD	full agonist	TRPV2	TRPV2	ionotropic	Cationic	1250	[Ca2+]i	NA	NA	De Petrocellis	2011	Q9WUD2	H7BZK2	K04971	ENSG00000187688	rat	NA	HEK293	21175579
CBD	full agonist	TRPV2	TRPV2	ionotropic	Cationic	22200	[Ca2+]i	NA	NA	Nabissi	2013	Q9WUD2	H7BZK2	K04971	ENSG00000187688	rat	NA	U87MG	23079154
CBD	full agonist	TRPV3	TRPV3	ionotropic	Cationic	3700	[Ca2+]i	NA	NA	De Petrocellis	2011	O35433	A0A087X170	K04972	ENSG00000167723	rat	NA	HEK293	21726418
CBD	full agonist	TRPV4	TRPV4	ionotropic	Cationic	800	[Ca2+]i	NA	NA	De Petrocellis	2011	Q9ERZ8	F5H6Q4	K04973	ENSG00000111199	rat	NA	HEK293	21726418
CBD	inhibitor	VDAC1	VDAC1	ion channel	Cationic	NA	Microscale thermophoresis	NA	NA	Rimmermann	2013	C9JI87	C9JI87	K05862	ENSG00000213585	NA	NA	protein	24309936
CBD	negative allosteric modulator	?7nACh	CHRNA7	ionotropic	Cationic	11300	voltage-clamp	NA	NA	Mahgoub	2013	A0A1B0GTE0	A0A1B0GTE0	K04809	ENSG00000175344	human	NA	X. LAEVIS OOCYTE	24140434
